# Supplementary material for: Examining elevated blood pressure and the effects of diabetes self-management education on blood pressure among a sample of Marshallese with type 2 diabetes in Arkansas
Source: PLoS One. 2021 Apr 22;16(4):e0250489. doi: 10.1371/journal.pone.0250489 (PMC8062061; doi:10.1371/journal.pone.0250489)
Supplement: S1 Dataset — (XLSX) [file pone.0250489.s001.xlsx]

## Sheet: Hypt Raw Data Long Form
pid	study_arm	hypertension	highbp13080	undiaghypt	bp_systolic	bp_diastolic	time	age	male	maried	education	employ	health_coverage_1	doctor_last_year_number_1	no_care_cost_1
1	2	0	1	1	146	85	1	45	0	0	1	0	0	1	1
1	2	1	1	0	141	81	2	45	0	0	1	0	0	1	1
1	2	0	1	1	134	83	3	45	0	0	1	0	0	1	1
1	2	1	1	0	158	85	4	45	0	0	1	0	0	1	1
2	2	1	1	0	139	79	1	32	1	1	1	0	0	10	1
2	2	1	0		127	78	2	32	1	1	1	0	0	10	1
2	2	1	1	0	139	77	3	32	1	1	1	0	0	10	1
2	2	1	0		117	74	4	32	1	1	1	0	0	10	1
3	2	1	1	0	151	86	1	54	1	0	3	1	1		0
3	2	0	1	1	148	85	2	54	1	0	3	1	1		0
3	2						3	54	1	0	3	1	1		0
3	2						4	54	1	0	3	1	1		0
4	2	0	1	1	136	73	1	59	1	1	1	1	1	1	1
4	2	0	0		120	73	2	59	1	1	1	1	1	1	1
4	2						3	59	1	1	1	1	1	1	1
4	2						4	59	1	1	1	1	1	1	1
5	1	1	1	0	151	99	1	58	1	1	1	0	1	1	0
5	1		1		130	78	2	58	1	1	1	0	1	1	0
5	1	1	0		118	74	3	58	1	1	1	0	1	1	0
5	1	0	0		122	76	4	58	1	1	1	0	1	1	0
6	1	0	1	1	140	87	1	42	1	1	2	1	0		1
6	1	1	0		112	79	2	42	1	1	2	1	0		1
6	1	1	0		109	65	3	42	1	1	2	1	0		1
6	1	0	0		107	68	4	42	1	1	2	1	0		1
7	2	1	1	0	170	100	1	55	1	1	1	1	1	1	1
7	2	1	1	0	176	114	2	55	1	1	1	1	1	1	1
7	2	1	1	0	166	94	3	55	1	1	1	1	1	1	1
7	2	1	0		113	65	4	55	1	1	1	1	1	1	1
8	2	1	1	0	146	66	1	66	0	1	1	0	0	3	1
8	2	1	1	0	144	67	2	66	0	1	1	0	0	3	1
8	2	1	1	0	136	70	3	66	0	1	1	0	0	3	1
8	2	1	1	0	142	58	4	66	0	1	1	0	0	3	1
9	2	1	1	0	131	78	1	62	1	1	1	0	0	6	1
9	2	1	1	0	151	76	2	62	1	1	1	0	0	6	1
9	2	0	0		124	73	3	62	1	1	1	0	0	6	1
9	2	0	0		120	74	4	62	1	1	1	0	0	6	1
10	1	1	1	0	155	73	1	76	0	0	1	0	1	3	0
10	1	1	1	0	158	71	2	76	0	0	1	0	1	3	0
10	1	1	1	0	172	78	3	76	0	0	1	0	1	3	0
10	1						4	76	0	0	1	0	1	3	0
11	1		1		146	89	1	61	0	0	1	0	0	1	0
11	1	1	1	0	144	83	2	61	0	0	1	0	0	1	0
11	1	1	1	0	145	84	3	61	0	0	1	0	0	1	0
11	1	1	1	0	127	84	4	61	0	0	1	0	0	1	0
12	1	1	1	0	183	100	1	55	0	0	1	0	0	1	1
12	1	1	1	0	148	83	2	55	0	0	1	0	0	1	1
12	1						3	55	0	0	1	0	0	1	1
12	1						4	55	0	0	1	0	0	1	1
13	2	1	1	0	166	84	1	53	0	1	1	0	0	4	1
13	2	1	1	0	172	93	2	53	0	1	1	0	0	4	1
13	2	1	1	0	193	86	3	53	0	1	1	0	0	4	1
13	2						4	53	0	1	1	0	0	4	1
14	2	1	1	0	158	73	1	48	0	1	1	1	1	2	1
14	2	1	1	0	212	104	2	48	0	1	1	1	1	2	1
14	2	1	1	0	176	99	3	48	0	1	1	1	1	2	1
14	2	0	0		103	54	4	48	0	1	1	1	1	2	1
16	2		1		140	69	1	62	0	0	1	0	0	10	1
16	2	0	1	1	150	70	2	62	0	0	1	0	0	10	1
16	2	0	1	1	134	61	3	62	0	0	1	0	0	10	1
16	2	0	1	1	141	87	4	62	0	0	1	0	0	10	1
18	2	1	1	0	146	76	1	62	1	1	1	0	0		0
18	2		0		115	68	2	62	1	1	1	0	0		0
18	2	0	1	1	131	69	3	62	1	1	1	0	0		0
18	2	0	0		114	58	4	62	1	1	1	0	0		0
21	2	0	1	1	145	81	1	59	1	1	1	0	0	2	1
21	2	0	1	1	141	92	2	59	1	1	1	0	0	2	1
21	2	1	0		118	77	3	59	1	1	1	0	0	2	1
21	2	0	1	1	136	73	4	59	1	1	1	0	0	2	1
24	2	1	1	0	165	86	1	56	0	1	1	0	7	5	1
24	2	1	1	0	205	98	2	56	0	1	1	0	7	5	1
24	2						3	56	0	1	1	0	7	5	1
24	2						4	56	0	1	1	0	7	5	1
26	1	0	1	1	140	68	1	69	1	1	3	0	1	6	0
26	1	1	1	0	154	71	2	69	1	1	3	0	1	6	0
26	1	0	0		106	66	3	69	1	1	3	0	1	6	0
26	1	0	0		97	51	4	69	1	1	3	0	1	6	0
27	2	1	1	0	190	99	1	56	0	1	1	0	0		1
27	2	1	1	0	156	82	2	56	0	1	1	0	0		1
27	2	1	1	0	190	94	3	56	0	1	1	0	0		1
27	2	1	1	0	148	91	4	56	0	1	1	0	0		1
36	2	1	1	0	138	87	1	62	1	1	1	1	0	2	1
36	2	0	1	1	145	85	2	62	1	1	1	1	0	2	1
36	2	1	1	0	130	78	3	62	1	1	1	1	0	2	1
36	2	0	1	1	150	82	4	62	1	1	1	1	0	2	1
41	1	1	1	0	203	114	1	48	0	1	1	1	0		1
41	1	1	1	0	215	121	2	48	0	1	1	1	0		1
41	1	1	1	0	206	109	3	48	0	1	1	1	0		1
41	1	1	1	0	231	110	4	48	0	1	1	1	0		1
63	1	1	1	0	138	73	1	43	0	1	1	0	0		1
63	1		1		138	82	2	43	0	1	1	0	0		1
63	1	1	1	0	136	67	3	43	0	1	1	0	0		1
63	1	1	1	0	133	68	4	43	0	1	1	0	0		1
64	1	1	1	0	133	81	1	60	0	0	2	0	0	12	1
64	1	1	1	0	141	79	2	60	0	0	2	0	0	12	1
64	1	1	0		121	66	3	60	0	0	2	0	0	12	1
64	1	1	0		124	67	4	60	0	0	2	0	0	12	1
65	1	1	1	0	140	71	1	55	0	0	1	0	0	6	1
65	1	1	1	0	151	71	2	55	0	0	1	0	0	6	1
65	1	1	1	0	137	68	3	55	0	0	1	0	0	6	1
65	1	1	1	0	176	78	4	55	0	0	1	0	0	6	1
67	1		1		137	78	1	42	1	1	1	1	0	1	1
67	1	1	0		110	65	2	42	1	1	1	1	0	1	1
67	1	1	0		126	75	3	42	1	1	1	1	0	1	1
67	1	0	1	1	136	80	4	42	1	1	1	1	0	1	1
68	1	1	1	0	155	82	1	66	0	1	1	0	0	1	1
68	1	1	1	0	144	87	2	66	0	1	1	0	0	1	1
68	1	1	1	0	138	71	3	66	0	1	1	0	0	1	1
68	1	1	1	0	163	94	4	66	0	1	1	0	0	1	1
69	1	1	1	0	163	98	1	70	1	1	1	0	0	2	1
69	1	1	1	0	162	104	2	70	1	1	1	0	0	2	1
69	1	1	1	0	164	89	3	70	1	1	1	0	0	2	1
69	1	1	1	0	160	88	4	70	1	1	1	0	0	2	1
75	2	1	1	0	146	59	1	56	0	1	1	0	1	5	0
75	2	1	1	0	148	72	2	56	0	1	1	0	1	5	0
75	2	1	0		112	58	3	56	0	1	1	0	1	5	0
75	2	1	1	0	156	71	4	56	0	1	1	0	1	5	0
77	2	1	1	0	153	90	1	56	0	0	1	1	0	3	1
77	2	1	1	0	161	86	2	56	0	0	1	1	0	3	1
77	2	1	1	0	148	82	3	56	0	0	1	1	0	3	1
77	2						4	56	0	0	1	1	0	3	1
82	2	1	1	0	136	75	1	57	1	0	1	0	1	1	1
82	2	1	1	0	184	96	2	57	1	0	1	0	1	1	1
82	2	1	1	0	179	99	3	57	1	0	1	0	1	1	1
82	2						4	57	1	0	1	0	1	1	1
85	1	1	1	0	147	73	1	67	0	0	1	0	0	3	1
85	1	1	1	0	185	73	2	67	0	0	1	0	0	3	1
85	1	1	1	0	172	70	3	67	0	0	1	0	0	3	1
85	1						4	67	0	0	1	0	0	3	1
86	1	1	1	0	145	76	1	63	0	1	1	0	0	8	1
86	1	1	1	0	183	84	2	63	0	1	1	0	0	8	1
86	1	1	1	0	209	83	3	63	0	1	1	0	0	8	1
86	1	1	1	0	189	81	4	63	0	1	1	0	0	8	1
88	1	1	1	0	181	94	1	58	0	1	2	0	1		0
88	1	1	1	0	153	117	2	58	0	1	2	0	1		0
88	1	1	1	0	186	98	3	58	0	1	2	0	1		0
88	1	1	1	0	164	94	4	58	0	1	2	0	1		0
89	2	1	1	0	161	92	1	65	0	1	1	0	0	15	1
89	2	1	1	0	173	80	2	65	0	1	1	0	0	15	1
89	2	1	1	0	165	85	3	65	0	1	1	0	0	15	1
89	2	1	1	0	143	91	4	65	0	1	1	0	0	15	1
91	2	0	1	1	135	79	1	61	1	1	1	0	0	1	1
91	2	1	1	0	155	79	2	61	1	1	1	0	0	1	1
91	2	1	1	0	167	93	3	61	1	1	1	0	0	1	1
91	2	1	1	0	164	79	4	61	1	1	1	0	0	1	1
92	2	1	1	0	122	82	1	49	0	0	2	0	0	6	1
92	2	1	0		125	77	2	49	0	0	2	0	0	6	1
92	2	1	0		103	71	3	49	0	0	2	0	0	6	1
92	2	1	0		105	73	4	49	0	0	2	0	0	6	1
94	1	1	1	0	169	76	1	53	0	1	2	0	0	4	1
94	1	1	1	0	150	78	2	53	0	1	2	0	0	4	1
94	1						3	53	0	1	2	0	0	4	1
94	1						4	53	0	1	2	0	0	4	1
97	2	1	1	0	144	82	1	43	1	1	1	0	0	1	1
97	2	0	1	1	139	83	2	43	1	1	1	0	0	1	1
97	2	0	0		106	78	3	43	1	1	1	0	0	1	1
97	2	1	1	0	137	80	4	43	1	1	1	0	0	1	1
98	2	1	1	0	157	83	1	45	0	1	2	0	0	7	1
98	2	0	0		119	70	2	45	0	1	2	0	0	7	1
98	2	0	0		121	68	3	45	0	1	2	0	0	7	1
98	2	0	0		123	64	4	45	0	1	2	0	0	7	1
99	2	0	1	1	136	77	1	45	0	0	3	0	0		1
99	2	0	1	1	159	76	2	45	0	0	3	0	0		1
99	2	0	1	1	137	80	3	45	0	0	3	0	0		1
99	2	0	0		107	59	4	45	0	0	3	0	0		1
101	1	1	1	0	144	87	1	47	0	1	2	0	0		1
101	1	0	0		107	62	2	47	0	1	2	0	0		1
101	1						3	47	0	1	2	0	0		1
101	1						4	47	0	1	2	0	0		1
103	2	1	1	0	142	102	1	43	1	0	2	0	0	1	0
103	2	1	1	0	123	87	2	43	1	0	2	0	0	1	0
103	2	0	1	1	129	87	3	43	1	0	2	0	0	1	0
103	2						4	43	1	0	2	0	0	1	0
106	1	1	1	0	132	88	1	48	1	1	2	1	0	2	0
106	1	0	1	1	124	84	2	48	1	1	2	1	0	2	0
106	1	0	1	1	148	87	3	48	1	1	2	1	0	2	0
106	1	1	1	0	165	95	4	48	1	1	2	1	0	2	0
110	2	0	1	1	130	86	1	47	1	1	2	1	1	2	1
110	2	0	1	1	122	81	2	47	1	1	2	1	1	2	1
110	2	0	1	1	140	83	3	47	1	1	2	1	1	2	1
110	2	0	1	1	143	86	4	47	1	1	2	1	1	2	1
111	2	0	1	1	135	87	1	48	0	1	3	1	0		1
111	2	0	1	1	127	82	2	48	0	1	3	1	0		1
111	2	0	0		128	73	3	48	0	1	3	1	0		1
111	2	0	0		127	77	4	48	0	1	3	1	0		1
112	2	0	1	1	142	77	1	60	1	1	2	0	1	15	0
112	2	0	0		84	60	2	60	1	1	2	0	1	15	0
112	2	0	1	1	135	84	3	60	1	1	2	0	1	15	0
112	2	1	1	0	182	81	4	60	1	1	2	0	1	15	0
122	1	1	1	0	155	100	1	35	1	1	1	1	0	1	1
122	1	1	1	0	130	86	2	35	1	1	1	1	0	1	1
122	1	0	1	1	116	85	3	35	1	1	1	1	0	1	1
122	1	0	1	1	135	94	4	35	1	1	1	1	0	1	1
143	2	0	1	1	105	80	1	46	0	1	1	1	0	2	1
143	2	0	0		118	68	2	46	0	1	1	1	0	2	1
143	2	0	0		112	70	3	46	0	1	1	1	0	2	1
143	2	0	0		122	79	4	46	0	1	1	1	0	2	1
144	1	1	1	0	194	96	1	70	0	0	1	0	0	3	1
144	1						2	70	0	0	1	0	0	3	1
144	1						3	70	0	0	1	0	0	3	1
144	1						4	70	0	0	1	0	0	3	1
152	1	1	1	0	141	72	1	59	0	0	1	0	0	1	1
152	1	1	1	0	136	78	2	59	0	0	1	0	0	1	1
152	1	0	1	1	138	80	3	59	0	0	1	0	0	1	1
152	1	1	0		123	70	4	59	0	0	1	0	0	1	1
153	1	1	1	0	141	76	1	65	1	1	2	0	1	3	1
153	1	0	0		127	65	2	65	1	1	2	0	1	3	1
153	1	0	0		126	65	3	65	1	1	2	0	1	3	1
153	1	0	1	1	148	69	4	65	1	1	2	0	1	3	1
154	2	0	1	1	123	80	1	34	1	1	1	1	0	1	1
154	2	0	0		108	73	2	34	1	1	1	1	0	1	1
154	2	0	0		124	79	3	34	1	1	1	1	0	1	1
154	2	0	0		117	79	4	34	1	1	1	1	0	1	1
158	1	1	1	0	144	82	1	55	1	1	2	1	0	1	1
158	1	1	1	0	135	85	2	55	1	1	2	1	0	1	1
158	1	1	1	0	144	90	3	55	1	1	2	1	0	1	1
158	1	0	0		119	71	4	55	1	1	2	1	0	1	1
159	1	0	1	1	144	94	1	41	1	1	3	1	0		0
159	1	0	1	1	141	83	2	41	1	1	3	1	0		0
159	1	0	1	1	130	87	3	41	1	1	3	1	0		0
159	1	0	0		123	77	4	41	1	1	3	1	0		0
160	2	1	1	0	123	83	1	45	1	0	3	1	1	4	0
160	2	0	1	1	134	81	2	45	1	0	3	1	1	4	0
160	2	1	1	0	139	86	3	45	1	0	3	1	1	4	0
160	2	1	1	0	146	88	4	45	1	0	3	1	1	4	0
162	1	1	1	0	138	74	1	73	0	0	1	0	0	2	1
162	1	0	1	1	144	84	2	73	0	0	1	0	0	2	1
162	1	0	0		125	70	3	73	0	0	1	0	0	2	1
162	1	1	1	0	134	79	4	73	0	0	1	0	0	2	1
163	1	1	1	0	142	88	1	67	1	1	3	0	0	2	1
163	1	1	1	0	131	78	2	67	1	1	3	0	0	2	1
163	1	1	1	0	132	74	3	67	1	1	3	0	0	2	1
163	1	1	1	0	136	57	4	67	1	1	3	0	0	2	1
164	1	1	1	0	170	97	1	72	0	1	3	0	0	3	1
164	1	1	1	0	170	93	2	72	0	1	3	0	0	3	1
164	1	1	1	0	150	85	3	72	0	1	3	0	0	3	1
164	1	1	1	0	165	86	4	72	0	1	3	0	0	3	1
165	1	1	1	0	141	75	1	52	0	1	1	0	0	1	1
165	1	1	1	0	136	71	2	52	0	1	1	0	0	1	1
165	1	1	1	0	143	80	3	52	0	1	1	0	0	1	1
165	1	1	1	0	144	81	4	52	0	1	1	0	0	1	1
167	1	1	1	0	164	102	1	52	1	1	1	0	0	2	1
167	1	1	1	0	137	86	2	52	1	1	1	0	0	2	1
167	1	1	0		110	69	3	52	1	1	1	0	0	2	1
167	1	1	1	0	166	92	4	52	1	1	1	0	0	2	1
169	2	1	1	0	145	70	1	65	0	0	1	0	0	8	1
169	2	0	0		110	64	2	65	0	0	1	0	0	8	1
169	2	1	0		127	69	3	65	0	0	1	0	0	8	1
169	2	1	0		119	54	4	65	0	0	1	0	0	8	1
170	1	0	1	1	146	79	1	58	0	0	2	0	0	3	1
170	1	0	0		126	75	2	58	0	0	2	0	0	3	1
170	1	0	0		124	67	3	58	0	0	2	0	0	3	1
170	1	1	1	0	132	70	4	58	0	0	2	0	0	3	1
171	1	0	1	1	148	81	1	67	0	0	2	0	0	4	1
171	1	1	1	0	130	78	2	67	0	0	2	0	0	4	1
171	1	0	0		105	59	3	67	0	0	2	0	0	4	1
171	1	0	1	1	140	78	4	67	0	0	2	0	0	4	1
172	2	1	1	0	149	88	1	62	1	1	2	1	0	2	1
172	2						2	62	1	1	2	1	0	2	1
172	2						3	62	1	1	2	1	0	2	1
172	2						4	62	1	1	2	1	0	2	1
173	1	1	1	0	190	88	1	68	0	0	1	0	0	1	1
173	1						2	68	0	0	1	0	0	1	1
173	1						3	68	0	0	1	0	0	1	1
173	1						4	68	0	0	1	0	0	1	1
174	2	1	1	0	143	76	1	59	0	1	2	0	1	2	1
174	2	0	0		128	79	2	59	0	1	2	0	1	2	1
174	2						3	59	0	1	2	0	1	2	1
174	2						4	59	0	1	2	0	1	2	1
176	2	1	1	0	178	80	1	63	0	1	1	1	1	10	0
176	2	1	1	0	139	66	2	63	0	1	1	1	1	10	0
176	2	1	1	0	155	64	3	63	0	1	1	1	1	10	0
176	2	1	1	0	134	59	4	63	0	1	1	1	1	10	0
179	2	1	1	0	217	111	1	78	1	0	1	0	0	1	0
179	2	1	1	0	156	83	2	78	1	0	1	0	0	1	0
179	2	1	1	0	190	92	3	78	1	0	1	0	0	1	0
179	2	1	1	0	171	77	4	78	1	0	1	0	0	1	0
182	2	1	1	0	156	93	1	54	0	1	1	0	1	6	1
182	2	1	1	0	132	77	2	54	0	1	1	0	1	6	1
182	2	1	1	0	132	77	3	54	0	1	1	0	1	6	1
182	2	1	1	0	130	79	4	54	0	1	1	0	1	6	1
183	2	1	1	0	146	102	1	52	1	0	1	0	0	3	1
183	2	1	0		116	60	2	52	1	0	1	0	0	3	1
183	2	0	1	1	147	66	3	52	1	0	1	0	0	3	1
183	2						4	52	1	0	1	0	0	3	1
184	1	0	1	1	136	84	1	53	0	1	1	0	0	2	1
184	1	0	0		115	73	2	53	0	1	1	0	0	2	1
184	1	0	0		109	67	3	53	0	1	1	0	0	2	1
184	1	0	0		118	70	4	53	0	1	1	0	0	2	1
186	1	1	1	0	150	78	1	59	0	1	1	0	1	1	1
186	1	1	0		117	63	2	59	0	1	1	0	1	1	1
186	1	1	1	0	143	74	3	59	0	1	1	0	1	1	1
186	1	1	0		124	64	4	59	0	1	1	0	1	1	1
187	2	1	1	0	117	82	1	60	0	0	1	0	0	1	0
187	2	1	0		119	79	2	60	0	0	1	0	0	1	0
187	2	1	1	0	153	91	3	60	0	0	1	0	0	1	0
187	2						4	60	0	0	1	0	0	1	0
193	2	0	1	1	139	78	1	43	1	1	1	1	1	4	0
193	2	0	1	1	141	77	2	43	1	1	1	1	1	4	0
193	2	0	1	1	128	83	3	43	1	1	1	1	1	4	0
193	2	0	1	1	134	90	4	43	1	1	1	1	1	4	0
198	2	0	1	1	118	85	1	50	1	1	1	0	0		1
198	2	0	0		114	70	2	50	1	1	1	0	0		1
198	2	0	0		106	61	3	50	1	1	1	0	0		1
198	2	0	0		97	73	4	50	1	1	1	0	0		1
200	2	1	1	0	141	91	1	41	0	1	1	1	0		1
200	2	1	1	0	141	91	2	41	0	1	1	1	0		1
200	2	1	1	0	138	91	3	41	0	1	1	1	0		1
200	2	1	1	0	166	86	4	41	0	1	1	1	0		1
231	1	1	1	0	151	84	1	58	0	0	1	0	0	4	1
231	1	1	1	0	135	72	2	58	0	0	1	0	0	4	1
231	1	0	0		119	71	3	58	0	0	1	0	0	4	1
231	1						4	58	0	0	1	0	0	4	1
232	1	0	1	1	128	82	1	33	0	1	2	0	0	1	1
232	1	1	1	0	121	82	2	33	0	1	2	0	0	1	1
232	1	0	0		128	70	3	33	0	1	2	0	0	1	1
232	1	0	1	1	129	95	4	33	0	1	2	0	0	1	1
244	2		1		131	75	1	51	0	1	1	1	1	1	0
244	2	0	0		120	62	2	51	0	1	1	1	1	1	0
244	2		0		124	63	3	51	0	1	1	1	1	1	0
244	2	0	0		111	65	4	51	0	1	1	1	1	1	0
245	2	0	1	1	123	80	1	54	1	1	1	1	1	1	0
245	2	0	0		122	74	2	54	1	1	1	1	1	1	0
245	2	0	1	1	130	75	3	54	1	1	1	1	1	1	0
245	2	0	1	1	130	78	4	54	1	1	1	1	1	1	0
246	2	1	1	0	178	92	1	61	1	1	3	0	0	3	1
246	2	1	0		123	68	2	61	1	1	3	0	0	3	1
246	2	1	1	0	165	85	3	61	1	1	3	0	0	3	1
246	2	1	1	0	132	62	4	61	1	1	3	0	0	3	1
247	2	0	1	1	164	107	1	65	1	1	2	0	0		1
247	2						2	65	1	1	2	0	0		1
247	2						3	65	1	1	2	0	0		1
247	2						4	65	1	1	2	0	0		1
249	2	0	1	1	127	82	1	50	0	0	1	0	0		1
249	2	0	1	1	133	81	2	50	0	0	1	0	0		1
249	2	0	0		107	79	3	50	0	0	1	0	0		1
249	2	1	1	0	130	88	4	50	0	0	1	0	0		1
250	1	1	1	0	132	65	1	68	1	1	2	0	0	15	1
250	1	1	1	0	173	87	2	68	1	1	2	0	0	15	1
250	1	1	1	0	137	57	3	68	1	1	2	0	0	15	1
250	1	1	1	0	139	68	4	68	1	1	2	0	0	15	1
251	2	0	1	1	145	95	1	50	1	0	2	0	1	6	0
251	2	0	0		108	69	2	50	1	0	2	0	1	6	0
251	2						3	50	1	0	2	0	1	6	0
251	2						4	50	1	0	2	0	1	6	0
255	2	1	1	0	143	69	1	74	0	1	1	0	1	6	1
255	2	1	1	0	190	91	2	74	0	1	1	0	1	6	1
255	2	1	1	0	179	77	3	74	0	1	1	0	1	6	1
255	2	1	1	0	184	80	4	74	0	1	1	0	1	6	1
258	2	0	1	1	137	77	1	65	1	1	1	1	0	2	1
258	2	0	1	1	155	79	2	65	1	1	1	1	0	2	1
258	2	0	1	1	137	72	3	65	1	1	1	1	0	2	1
258	2	0	0		123	71	4	65	1	1	1	1	0	2	1
265	2	0	1	1	136	84	1	36	1	1	1	1	0	2	1
265	2	0	0		116	65	2	36	1	1	1	1	0	2	1
265	2	0	1	1	134	95	3	36	1	1	1	1	0	2	1
265	2						4	36	1	1	1	1	0	2	1
267	2	0	1	1	127	89	1	42	0	1	3	0	0	2	0
267	2	0	0		112	76	2	42	0	1	3	0	0	2	0
267	2	0	0		125	78	3	42	0	1	3	0	0	2	0
267	2	0	1	1	125	90	4	42	0	1	3	0	0	2	0
269	1	0	1	1	140	86	1	40	0	1	1	0	0		1
269	1	0	0		121	68	2	40	0	1	1	0	0		1
269	1	0	0		127	75	3	40	0	1	1	0	0		1
269	1	0	1	1	144	92	4	40	0	1	1	0	0		1
273	2	0	1	1	131	78	1	47	1	1	3	0	0	6	1
273	2	0	1	1	147	84	2	47	1	1	3	0	0	6	1
273	2	1	1	0	139	68	3	47	1	1	3	0	0	6	1
273	2						4	47	1	1	3	0	0	6	1
275	1	1	1	0	190	107	1	61	1	1	1	1	1	4	0
275	1	1	1	0	147	71	2	61	1	1	1	1	1	4	0
275	1	1	1	0	190	96	3	61	1	1	1	1	1	4	0
275	1	1	1	0	171	83	4	61	1	1	1	1	1	4	0
276	1	0	1	1	118	83	1	45	1	1	1	1	1	1	0
276	1	0	0		125	76	2	45	1	1	1	1	1	1	0
276	1	0	0		121	74	3	45	1	1	1	1	1	1	0
276	1	0	1	1	136	82	4	45	1	1	1	1	1	1	0
277	1	1	1	0	129	86	1	54	1	1	1	0	1	4	0
277	1	1	1	0	142	81	2	54	1	1	1	0	1	4	0
277	1	1	1	0	155	84	3	54	1	1	1	0	1	4	0
277	1	1	1	0	152	86	4	54	1	1	1	0	1	4	0
278	2	1	1	0	143	76	1	47	0	0	2	1	1	3	0
278	2	0	1	1	130	77	2	47	0	0	2	1	1	3	0
278	2	0	1	1	139	75	3	47	0	0	2	1	1	3	0
278	2	1	0		116	62	4	47	0	0	2	1	1	3	0
279	1	1	1	0	119	82	1	47	0	1	2	0	0	3	1
279	1	1	1	0	136	85	2	47	0	1	2	0	0	3	1
279	1	1	1	0	135	76	3	47	0	1	2	0	0	3	1
279	1	1	1	0	134	78	4	47	0	1	2	0	0	3	1
285	1	0	1	1	126	83	1	61	1	0	3	1	0	6	0
285	1	1	1	0	153	79	2	61	1	0	3	1	0	6	0
285	1	1	1	0	131	79	3	61	1	0	3	1	0	6	0
285	1	1	1	0	148	78	4	61	1	0	3	1	0	6	0
287	1	1	1	0	172	100	1	49	0	1	1	0	0	6	1
287	1						2	49	0	1	1	0	0	6	1
287	1						3	49	0	1	1	0	0	6	1
287	1						4	49	0	1	1	0	0	6	1
288	1	0	1	1	123	81	1	44	0	1	2	1	1	3	0
288	1	0	1	1	132	83	2	44	0	1	2	1	1	3	0
288	1	0	1	1	152	89	3	44	0	1	2	1	1	3	0
288	1	0	1	1	137	88	4	44	0	1	2	1	1	3	0
290	1	0	1	1	151	67	1	74	1	1	3	0	0		1
290	1	0	0		128	61	2	74	1	1	3	0	0		1
290	1						3	74	1	1	3	0	0		1
290	1						4	74	1	1	3	0	0		1
293	1	0	1	1	140	85	1	45	0	1	3	0	0	1	1
293	1	0	0		111	73	2	45	0	1	3	0	0	1	1
293	1	0	1	1	164	88	3	45	0	1	3	0	0	1	1
293	1	0	1	1	177	85	4	45	0	1	3	0	0	1	1
295	2	0	1	1	122	84	1	40	0	0	1	0	0		0
295	2	0	1	1	119	81	2	40	0	0	1	0	0		0
295	2	0	1	1	126	84	3	40	0	0	1	0	0		0
295	2	0	1	1	112	80	4	40	0	0	1	0	0		0
339	2	1	1	0	158	91	1	53	0	1	1	0	0		1
339	2	1	1	0	133	85	2	53	0	1	1	0	0		1
339	2	1	1	0	176	90	3	53	0	1	1	0	0		1
339	2	1	1	0	182	93	4	53	0	1	1	0	0		1
340	1	1	1	0	150	93	1	58	0	1	1	0	1	3	1
340	1	1	0		122	68	2	58	0	1	1	0	1	3	1
340	1	1	1	0	154	65	3	58	0	1	1	0	1	3	1
340	1	1	1	0	134	67	4	58	0	1	1	0	1	3	1
341	2	1	1	0	192	129	1	44	0	0	2	1	0	3	0
341	2	1	1	0	138	86	2	44	0	0	2	1	0	3	0
341	2	1	1	0	162	89	3	44	0	0	2	1	0	3	0
341	2	1	1	0	185	92	4	44	0	0	2	1	0	3	0
345	2	0	1	1	141	82	1	59	1	0	1	1	1	6	1
345	2	0	1	1	148	83	2	59	1	0	1	1	1	6	1
345	2	1	1	0	150	81	3	59	1	0	1	1	1	6	1
345	2	1	1	0	145	82	4	59	1	0	1	1	1	6	1
347	2	1	1	0	168	98	1	55	0	0	1	0	0	12	1
347	2	1	1	0	149	89	2	55	0	0	1	0	0	12	1
347	2	1	1	0	203	103	3	55	0	0	1	0	0	12	1
347	2	1	1	0	161	76	4	55	0	0	1	0	0	12	1
349	2	0	1	1	130	84	1	43	0	1	1	0	0	3	1
349	2	0	1	1	113	81	2	43	0	1	1	0	0	3	1
349	2	0	1	1	136	73	3	43	0	1	1	0	0	3	1
349	2	0	0		124	79	4	43	0	1	1	0	0	3	1
350	2	0	1	1	141	92	1	56	1	1	1	0	0	1	1
350	2	0	1	1	143	84	2	56	1	1	1	0	0	1	1
350	2	1					3	56	1	1	1	0	0	1	1
350	2	1	1	0	124	88	4	56	1	1	1	0	0	1	1
351	2	1	1	0	137	70	1	66	0	1	2	0	0	3	1
351	2	1	0		126	67	2	66	0	1	2	0	0	3	1
351	2	0	0		98	59	3	66	0	1	2	0	0	3	1
351	2	1	1	0	145	68	4	66	0	1	2	0	0	3	1
352	2	1	1	0	129	86	1	38	0	1	1	1	0	1	1
352	2	1	1	0	116	84	2	38	0	1	1	1	0	1	1
352	2	1	0		125	77	3	38	0	1	1	1	0	1	1
352	2	1	1	0	139	82	4	38	0	1	1	1	0	1	1
353	2	0	1	1	128	85	1	42	1	1	2	1	1		0
353	2	0	1	1	146	85	2	42	1	1	2	1	1		0
353	2	0	1	1	148	82	3	42	1	1	2	1	1		0
353	2	0	0		124	78	4	42	1	1	2	1	1		0
354	1	1	1	0	164	63	1	79	0	0	3	0	0	6	1
354	1	1	1	0	176	84	2	79	0	0	3	0	0	6	1
354	1	1	1	0	150	68	3	79	0	0	3	0	0	6	1
354	1	1	1	0	173	68	4	79	0	0	3	0	0	6	1
356	1	1	1	0	164	75	1	49	1	1	1	1	1	2	0
356	1	1	1	0	144	75	2	49	1	1	1	1	1	2	0
356	1	0	1	1	137	76	3	49	1	1	1	1	1	2	0
356	1	0	1	1	156	69	4	49	1	1	1	1	1	2	0
357	2	0	1	1	132	88	1	38	1	1	1	1	1	1	0
357	2	0	0		120	78	2	38	1	1	1	1	1	1	0
357	2	0	0		122	78	3	38	1	1	1	1	1	1	0
357	2	0	1	1	144	81	4	38	1	1	1	1	1	1	0
359	2	1	1	0	144	85	1	59	0	1	1	0	0	2	1
359	2	1	0		109	67	2	59	0	1	1	0	0	2	1
359	2	1	0		122	77	3	59	0	1	1	0	0	2	1
359	2	1	0		99	63	4	59	0	1	1	0	0	2	1
362	1	1	1	0	137	80	1	46	0	1	1	0	0	1	1
362	1	1	1	0	169	104	2	46	0	1	1	0	0	1	1
362	1						3	46	0	1	1	0	0	1	1
362	1						4	46	0	1	1	0	0	1	1
363	2	0	1	1	152	76	1	70	0	0	2	0	0		1
363	2	1	1	0	145	77	2	70	0	0	2	0	0		1
363	2	1	1	0	185	83	3	70	0	0	2	0	0		1
363	2						4	70	0	0	2	0	0		1
365	1	1	1	0	121	80	1	52	1	1	1	1	1	2	0
365	1	0	0		116	64	2	52	1	1	1	1	1	2	0
365	1	0	0		116	79	3	52	1	1	1	1	1	2	0
365	1	1	1	0	117	90	4	52	1	1	1	1	1	2	0
371	1	1	1	0	135	69	1	68	1	1	2	0	1	1	0
371	1	1	1	0	169	74	2	68	1	1	2	0	1	1	0
371	1						3	68	1	1	2	0	1	1	0
371	1						4	68	1	1	2	0	1	1	0
373	1	0	1	1	139	87	1	48	0	1	1	0	0	1	1
373	1	0	1	1	162	79	2	48	0	1	1	0	0	1	1
373	1	0	1	1	140	82	3	48	0	1	1	0	0	1	1
373	1	1	0		124	79	4	48	0	1	1	0	0	1	1
376	1	0	1	1	132	62	1	50	0	0	1	0	0		1
376	1	0	1	1	138	79	2	50	0	0	1	0	0		1
376	1						3	50	0	0	1	0	0		1
376	1	1	0		127	73	4	50	0	0	1	0	0		1
377	1	1	1	0	151	93	1	56	0	1	2	0	1	2	1
377	1	1	0		121	77	2	56	0	1	2	0	1	2	1
377	1	1	0		112	55	3	56	0	1	2	0	1	2	1
377	1	1	0		125	56	4	56	0	1	2	0	1	2	1
379	1	0	1	1	144	80	1	49	1	1	1	1	1	2	0
379	1	0	1	1	149	75	2	49	1	1	1	1	1	2	0
379	1	0	1	1	146	64	3	49	1	1	1	1	1	2	0
379	1	0	1	1	137	68	4	49	1	1	1	1	1	2	0
380	2	0	1	1	126	84	1	52	1	1	1	1	0		1
380	2	0	1	1	127	82	2	52	1	1	1	1	0		1
380	2						3	52	1	1	1	1	0		1
380	2						4	52	1	1	1	1	0		1
381	1	0	1	1	131	80	1	49	0	0	1	0	0		1
381	1	0	1	1	142	85	2	49	0	0	1	0	0		1
381	1	1	1	0	144	84	3	49	0	0	1	0	0		1
381	1	0	1	1	141	83	4	49	0	0	1	0	0		1
382	1	1	1	0	157	108	1	62	1	1	3	0	0	2	1
382	1	1	1	0	131	80	2	62	1	1	3	0	0	2	1
382	1	1	1	0	121	93	3	62	1	1	3	0	0	2	1
382	1	0	1	1	131	88	4	62	1	1	3	0	0	2	1
383	2	1	1	0	119	82	1	41	1	1	2	1	0		1
383	2	0	1	1	136	88	2	41	1	1	2	1	0		1
383	2						3	41	1	1	2	1	0		1
383	2						4	41	1	1	2	1	0		1
384	1	1	1	0	149	76	1	66	0	1	2	0	0	12	1
384	1	1	1	0	161	76	2	66	0	1	2	0	0	12	1
384	1	1	1	0	185	73	3	66	0	1	2	0	0	12	1
384	1	1	1	0	168	95	4	66	0	1	2	0	0	12	1
402	1	1	1	0	193	93	1	61	0	1	2	0	0	4	1
402	1	1	1	0	142	73	2	61	0	1	2	0	0	4	1
402	1	1	1	0	144	61	3	61	0	1	2	0	0	4	1
402	1	1	1	0	143	70	4	61	0	1	2	0	0	4	1
403	1	0	1	1	134	87	1	39	0	1	2	1	0	2	1
403	1	0	0		108	71	2	39	0	1	2	1	0	2	1
403	1	0	0		125	73	3	39	0	1	2	1	0	2	1
403	1	0	0		115	76	4	39	0	1	2	1	0	2	1
406	2	0	1	1	115	83	1	37	1	1	2	1	1	2	1
406	2	0	1	1	121	81	2	37	1	1	2	1	1	2	1
406	2	0	0		107	77	3	37	1	1	2	1	1	2	1
406	2	0	1	1	111	80	4	37	1	1	2	1	1	2	1
407	2	0	1	1	135	83	1	41	1	1	2	1	0	1	1
407	2	0	1	1	125	91	2	41	1	1	2	1	0	1	1
407	2	0	1	1	134	99	3	41	1	1	2	1	0	1	1
407	2	0	1	1	139	87	4	41	1	1	2	1	0	1	1
409	1	0	1	1	132	71	1	67	0	0	3	0	0	5	1
409	1	1	1	0	168	81	2	67	0	0	3	0	0	5	1
409	1						3	67	0	0	3	0	0	5	1
409	1						4	67	0	0	3	0	0	5	1
410	2	0	1	1	158	77	1	69	0	0	1	1	1		1
410	2	0	1	1	167	76	2	69	0	0	1	1	1		1
410	2	0	1	1	204	89	3	69	0	0	1	1	1		1
410	2						4	69	0	0	1	1	1		1
413	2	1	1	0	157	80	1	43	0	1	2	1	1	3	0
413	2	1	1	0	156	86	2	43	0	1	2	1	1	3	0
413	2	0	1	1	170	82	3	43	0	1	2	1	1	3	0
413	2	0	1	1	141	85	4	43	0	1	2	1	1	3	0
416	2	0	1	1	135	85	1	42	1	1	2	1	1	2	1
416	2	0	1	1	139	84	2	42	1	1	2	1	1	2	1
416	2	0	1	1	142	89	3	42	1	1	2	1	1	2	1
416	2	0	1	1	140	93	4	42	1	1	2	1	1	2	1
423	1	0	1	1	124	84	1	41	0	1	2	1	1	1	0
423	1	0	1	1	115	86	2	41	0	1	2	1	1	1	0
423	1	0	1	1	120	93	3	41	0	1	2	1	1	1	0
423	1	0	0		103	71	4	41	0	1	2	1	1	1	0

## Sheet: Codebook
study_arm	1=Adapted-Family DSME
	2=Standard DSME
hypertension	“Has a doctor, nurse, or other health professional ever told you that you had hypertension?”
	1=yes
	0=no
highbp13080	1=participant had systolic >130mmHg or diastolic >80mmHg
undiaghypt	1=particiapant answered "no" to previous diagnosis item AND had blood pressure indicative of hypertension
male	1=male
	0=female
married	1=married
	0=single/not married
education	1=less than high school
	2=high school/GED
	3=some college or higher
employ	1=employed
	0=unemployed/not working
health_coverage_1	"Do you have any kind of health care coverage, including health insurance, prepaid plans such as HMOs or government plans such as Medicare?"
	1=yes
	0=no
doctor_last_year_number_1	"How many times have you been to a doctor, nurse, or other health professional in the past 12 months?"
	___# of times
no_care_cost_1	"Was there a time in the past 12 months when you needed to see a doctor but could not because of cost?"
	1=yes
	0=no
